# Supplementary material for: Artificial Intelligence Assisted Computational Tomographic Detection of Lung Nodules for Prognostic Cancer Examination: A Large-Scale Clinical Trial
Source: Biomedicines. 2023 Jan 6;11(1):147. doi: 10.3390/biomedicines11010147 (PMC9856020; doi:10.3390/biomedicines11010147)
Supplement: Supplementary file 1 [file biomedicines-11-00147-s001.zip]

Archive with 1 entries (1 files):
- biomedicines-2075930-supplementary.pdf
